# Supplementary material for: Benefits and Toxicity of Disulfiram in Preclinical Models of Nephropathic Cystinosis
Source: Cells. 2021 Nov 24;10(12):3294. doi: 10.3390/cells10123294 (PMC8699074; doi:10.3390/cells10123294)
Supplement: Supplementary file 1 [file cells-10-03294-s001.zip]

Archive with 1 entries (1 files):
- cells-1442276-supplementary.pdf
